# Supplementary material for: Quantitative Ultrasound SWE of Carotid Plaque in Symptomatic and Asymptomatic Patients: A Systematic Review and Meta-Analysis
Source: Diagnostics (Basel). 2026 Apr 3;16(7):1085. doi: 10.3390/diagnostics16071085 (PMC13073837; doi:10.3390/diagnostics16071085)
Supplement: Supplementary file 1 [file diagnostics-16-01085-s001.zip]

Archive with 2 entries (2 files):
- Table S1_PRISMA_2020_checklist.pdf
- Table S2_PRISMA_2020_abstract_checklist.pdf
